# Supplementary material for: Plasticity of circulating tumor cells in small cell lung cancer
Source: Sci Rep. 2023 Jul 21;13:11775. doi: 10.1038/s41598-023-38881-5 (PMC10362013; doi:10.1038/s41598-023-38881-5)
Supplement: Supplementary file 2 — Supplementary Table S1. [file 41598_2023_38881_MOESM2_ESM.csv]

	CK	CK|VIM	CK|(CD45/CD31)	CK|VIM|(CD45/CD31)	VIM|(CD45/CD31)	VIM	(CD45/CD31)	DAPI
NBD71	0	0	0	1	2	2	1	2
NBD6286	0	0	18	4	77	3	4	11
NBD6254	0	0	1	2	3	2	1	2
NBD6072	0	1	1	4	1	2	0	0
NBD4654	0	0	0	0	0	0	0	0
NBD5829	1	1	9	14	3	4	1	10
NBD5991	0	0	6	6	16	7	2	16
NBD312	0	0	2	10	63	3	4	2
NBD6274	1	1	3	8	1	7	4	23
NBD6367	0	3	1	6	17	11	1	16
